# Supplementary material for: Hepatocyte Nuclear Factor 4α (HNF4α) Plays a Controlling Role in Expression of the Retinoic Acid Receptor β (RARβ) Gene in Hepatocytes
Source: Int J Mol Sci. 2023 May 11;24(10):8608. doi: 10.3390/ijms24108608 (PMC10218549; doi:10.3390/ijms24108608)
Supplement: Supplementary file 1 [file ijms-24-08608-s001.zip]

Archive with 1 entries (1 files):
- ijms-2352806-supplementary.pdf
